# Supplementary material for: Data supporting the evaluation of the energy recovery potential of thermoelectric generators in diesel engines
Source: Data Brief. 2019 Dec 30;28:105075. doi: 10.1016/j.dib.2019.105075 (PMC7096681; doi:10.1016/j.dib.2019.105075)
Supplement: Multimedia component 1 [file mmc1.xml]

<?xml version="1.0" encoding="utf-8" standalone="no"?>
<data>
  <datasets>
    <author>jorgeduarte@mail.uniatlantico.edu.co</author>
    <type>0</type>
    <dataset>
      <value>2</value>
      <reason>The data that has been used is confidential</reason>
      <comments />
    </dataset>
  </datasets>
</data>
